# Supplementary material for: Employees’ Resources, Demands and Health While Working from Home during COVID-19 Pandemic—A Qualitative Study in the Public Sector
Source: Int J Environ Res Public Health. 2022 Dec 27;20(1):411. doi: 10.3390/ijerph20010411 (PMC9819647; doi:10.3390/ijerph20010411)
Supplement: Supplementary file 1 [file ijerph-20-00411-s001.zip]

Archive with 2 entries (2 files):
- Table S1-COREQ_Checklist.pdf
- Table S2-Final_categories_and_quotes.pdf
